# Supplementary material for: Amylin deposition activates HIF1α and 6-phosphofructo-2-kinase/fructose-2, 6-biphosphatase 3 (PFKFB3) signaling in failing hearts of non-human primates
Source: Commun Biol. 2021 Feb 12;4:188. doi: 10.1038/s42003-021-01676-3 (PMC7881154; doi:10.1038/s42003-021-01676-3)
Supplement: Supplementary file 4 — Supplementary Data 1 [file 42003_2021_1676_MOESM4_ESM.xlsx]

## Sheet: Fig. 1
Fig. 1e	CTL							HF
Inflammatory cell infiltrate	1	0	1	1	0	0	0	3	2	2	1	1	1
Hypertrophy	0	0	0	0	0	0	1	4	3	3	2	2	2
Fibrosis	0	0	0	0	0	1	1	4	4	4	2	2	1
Degeneration/necrosis	0	0	0	0	0	0	0	3	3	3	2	2	2
Arteriopathy	0	0	0	0	0	0	0	3	0	4	3	0	0
Fig. 1h	CTL							HF
MASSON	9.90264	8.37695	7.73908	9.44075	5.75256	5.36913	5.28457	31.1217	17.0895	27.0228	12.6057	9.0127	13.6083
Fig. 1K	CTL							HF
Picro Sirus red stain	35.6778	28.5441	34.7986	23.3479	22.4405	24.1726	25.7988	64.6829	57.05	52.5399	33.2777	36.5094	41.061

## Sheet: Fig.2
Fig. 2j	CTL							HF
psotive intensity for amylin	0.001042	0.001927	0.001771	0.000885	0.000156	0.000573	0.005417	0.026406	0.032448	0.044479	0.013	0.16	0.032344

## Sheet: Fig. 3
Fig. 3a	Amylin level (ng/ml)
	CTL	HF
	150.478	290.583
	127.006	388.385
	274.526	200.12
	138.55	153.476
	184.64	292.696
	129.961	429.377
	146.468	134.642
	102.796
	116.027
	195.912
Fig. 3b	ST2 (pg/mL)			GDF-15 (pg/mL)			cTNI (pg/mL)
	CTL	HF		CTL	HF		CTL	HF
	3936.6	24778.9		261.33	2406.13		13.48	156.83
	2448.99	5540.75		247.73	962.42		5.38	16.85
	4987.25	2523.66		276.26	981.66		7.49	21.75
	1107.3	1718.99		372.78	303.7		6.36	7.05
	1356.33	11428.1		420.24	860.33		5.97	53.29
	1914.65	5733.73		319.89	208.66		18.5	79.85
	2161.64	11037.4		129.36	722		11.57	37.65
	984.29			585.18			13.05
	1152.93			326.96			9.07
	5588.92			3.2			3.2
Fig. 3c				Fig. 3d				Fig. 3e
	ST2	Amylin			cTNI	Amylin		GDF15	Amylin
	24778.9	290.583			156.83	290.583		2406.13	290.583
	5540.75	388.385			16.85	388.385		962.42	388.385
	2523.66	200.12			21.75	200.12		981.66	200.12
	1718.99	153.476			7.05	153.476		303.7	153.476
	11428.1	292.696			53.29	292.696		860.33	292.696
	5733.73	429.377			79.85	429.377		208.66	429.377
	11037.4	134.642			37.65	134.642		722	134.642
	3936.6	150.478			13.48	150.478		261.33	150.478
	2448.99	127.006			5.38	127.006		247.73	127.006
	4987.25	274.526			7.49	274.526		276.26	274.526
	1107.3	138.55			6.36	138.55		372.78	138.55
	1356.33	184.64			5.97	184.64		420.24	184.64
	1914.65	129.961			18.5	129.961		319.89	129.961
	2161.64	146.468			11.57	146.468		129.36	146.468
	984.29	102.796			13.05	102.796		585.18	102.796
	1152.93	116.027			9.07	116.027		326.96	116.027
	5588.92	195.912			3.2	195.912		3.2	195.912
Fig. 3f					Fig. 3g
	CTL	HF				CTL	HF
	24.858	37.2902				39.7848	41.7815
	14.9182	167.73				32.2962	41.8484
	25.6293	77.8653				35.7758	51.8507
	22.4287	35.0274				28.5499	42.4358
	18.8905	37.5545				37.6074	36.6384
	17.7836	39.0336				19.4855	38.0206
	29.708					33.6902

## Sheet: Fig.4
Fig.4a	HIF1α mRNA			Fig. 4c	CTL							HF									Fig.4e	Western blot: HIF1α protein level
	CTL	HF		psotive intensity for HIF1α	2.5525	2.4738	1.66604	1.16734	2.56682	2.09276	1.67063	2.57771	3.3437	4.77208	2.15354	3.71073	5.90427					CTL	HF
	1.102	2.433																				0.89547	1.46689
	1.1	4.837																				0.956409	1.60065
	0.915	2.282																				0.953528	1.67815
	0.816	2.238																				1.03913	1.88408
	1.181	1.4																				1.29631	1.78946
	0.985	1.094																				1.04925	1.02694
	1.001																					0.809903
Fig. 4g			CTL							HF
psotive intensity for PFKFB3			0.542188	0.583125	0.206302	0.2175	0.388802	0.429375	0.322188	0.502552	0.912812	0.72526	0.515104	0.95375	0.694427
Fig.4h	PFKFB3 mRNA				Fig.4j	Western blot: PFKFB3 protein level									Fig.4l	pSer461-PFKFB3/ total PFKFB3 ratio protein level
	CTL	HF				CTL	HF									CTL	HF
	0.818	3.565				0.801985	1.11717									1.35572	1.56091
	1.876	3.537				0.769085	1.21225									0.966964	1.30405
	0.772	4.49				0.971688	1.27245									0.763539	1.46073
	0.789	6.151				1.06726	1.38497									0.600196	1.3727
	0.784	6.452				1.13075	1.18183									0.986737	1.32596
	1.412	5.725				1.41706	1.23942									1.37742	1.84971
	1.463					0.912166										0.949423

## Sheet: Fig.5 
Fig. 5b	Amylin postive signal in hiPSC-CMs by IF						Fig. 5d	HIF 1alpha postive signal in hiPSC-CMs					Fig. 5f	HIF 1alpha protein expresssion in hiPSC-CMs						Fig. 5g	HIF 1alpha mRNA expresssion in hiPSC-CMs
	CTL	H-amy						CTL	H-amy					CTL	H-amy						CTL	H-amy
	0.999341	2.78166						1.09275	1.71209					1.11259	1.16962						1.201	3.34
	0.873868	2.98469						0.916417	1.8337					0.946558	1.31148						1.078	3.494
	0.814095	6.48806						0.274491	1.6704					0.940853	1.54164						0.92	3.589
	0.901037	3.56908						1.29167	1.76856												0.84	3.145
	1.48098	7.50963						0.960718	1.76856												1.071	3.519
	0.930677	8.09847						1.07451	1.86671
								1.04498	1.27082
								1.18309	1.29341
								1.16137	1.78853
Fig. 5i	PFKFB3 postive signal in hiPSC-CMs						Fig. 5k	PFKFB3 protein expresssion in hiPSC-CMs					Fig. 5m	PFKFB3 mRNA expresssion in hiPSC-CMs
	CTL	H-amy						CTL	H-amy					CTL	H-amy
	0.426122	1.41142						0.974433	1.22612					0.96	1.113
	0.643298	1.46834						0.931504	1.24668					0.984	1.116
	0.670731	1.49623						1.09406	1.44391					1.055	1.072
	0.71028	1.65031												1.003	1.065
	1.22556	1.54195												1	1.264
	1.48365	1.81559
	1.38444	1.37621
	1.33963	1.74701
	1.11628	1.73741

## Sheet: Fig.6
Fig.6a		HIF 1alpha mRNA expresssion in hiPSC-CMs pretreated with neutralized amylin anitbody then with human amylin
	CTL	H-amy	Ab+H-amy	CTL+Ab
	0.971104	1.38596	0.317853	0.973402
	0.851393	2.13209	0.286894	1.02254
	1.26522	1.40248	0.252838	1.04042
	0.901961	1.39732	0.393189	0.979392
	1.13519	1.45304	0.319917	1.00703
	0.875129	1.31269	0.276574	1.04304
Fig.6b	PFKFB3 mRNA expresssion in hiPSC-CMs pretreated with neutralized amylin anitbody then with human amylin
	CTL	H-amy	Ab+H-amy	CTL+Ab
	1.00925	4.97736	3.43335	1.12569
	0.729911	8.04241	2.11511	1.21473
	1.06952	4.00446	2.12659	1.14113
	0.76435	8.21365	2.07398	1.0998
	1.65593	5.27296	3.41614	1.04591
	0.771046	6.02679	0.590242	1.13948
Fig.6c	HIF 1alpha mRNA expresssion in hiPSC-CMs pretreated with si vehicel control and siHIF1α, then with human amylin and treated with sivehicel control alone, siHIF1α alone sperately.
	CTL	H-amy	siCTL+H-amy	siHIF1α+H-amy	siCTL	siHIF1α
	0.742117	1.47055	1.39917	1.01002	1.03366	0.650908
	1.19188	1.43828	1.45881	1.07064	0.867916	0.596149
	0.847714	1.50868	1.3581	0.813493	0.869491	0.582341
	1.21828	1.47543	1.54388	0.780249	1.13996	0.606078
Fig.6d	PFKFB3 mRNA expresssion in hiPSC-CMs pretreated with si vehicel, siHIF1alpha and siPFKFB3, then with human amylin
	CTL	H-amy	siCTL+H-amy	siHIF1alpaha+H-amy	siPFKFB3+H-amy	siCTL	siHIF1α	siPFKFB3
	1.08725	1.98235	1.88824	0.953922	0	0.880484	0.405858	0
	0.692157	1.86275	1.75588	0.302941	0	0.963048	0.416904	0
	1.18137	1.59804	1.07255	0.177451	0	0.981346	0.39318	0
	1.03922	1.61275	1.53824	0.471863	0	1.17512	0.416042	0
Fig.6e	HIF 1alpha mRNA expresssion in hiPSC-CMs pretreated YC-1, then with human amylin
	CTL	H-amy	YC-1+H-amy
	0.9944	1.2312	0.3306
	0.9186	1.3929	0.2874
	1.0438	1.835	0.2441
	1.0697	0.9924	0.3027
	0.9861	1.1989	0.3839
	0.9958	1.8338	0.2004
Fig.6f	PFKFB3 mRNA expresssion n in hiPSC-CMs pretreated with YC-1, then with human amylin
	CTL	H-amy	YC-1+H-amy
	1.0712	1.5293	0.3172
	0.921	1.2766	0.1691
	0.9467	1.7992	0.2297
	0.9165	1.0932	0.3145
	0.968	0.993	0.355
	1.0089	1.2195	0.3969

## Sheet: Fig.7
Fig.7b	HIF 1alpha postive signal in RVCM					Fig.7d	HIF 1alpha protein expresssion in RVCM
	CTL	H-amy					CTL	H-amy
	1.35797	2.16332					0.800873	1.38138
	1.02781	1.39317					1.02733	1.24813
	1.12003	1.82612					1.10179	1.1943
	1.34248	1.24745
	0.478705	1.79303
	0.576558	1.23055
	0.990496	2.57374
	1.24393	2.30201
	0.953186	1.67476
	0.908835	1.80922
Fig.7f	PFKFB3 postive signal in RVCM					Fig.7h	PFKFB3 protein expresssion in RVCM
	CTL	H-amy					CTL	H-amy
	1.65171	1.70848					0.746034	1.59973
	0.84818	2.22008					0.912185	1.64197
	0.661491	1.68155					1.34178	1.58263
	1.30032	1.35776
	1.64565	0.878472
	0.464031	2.27662
	0.832473	2.45164
	0.921555	1.9829
	0.900462	2.14132
	0.774133	2.07647
Fig. 7i	HIF 1alpha mRNA expresssion in RVCM					Fig. 7j	PFKFB3 mRNA expresssion in RVCM
	CTL	H-amy					CTL	H-amy
	0.071	1.057					0.502	3.731
	0.479	2.119					1.849	1.993
	1.062	1.998					0.572	1.224
	1.49	2.473					1.199	2.073
	2.019	2.03					0.741	3.041
	1.912	0.917					1.246	1.501
	0.424	2.24					0.946	1.431
	0.871	2.565					0.024	1.959
	1.178	2.649					2.513	1.475
	1.056	2.992					1.51	2.318

## Sheet: Fig.8
Fig.8 a	intracellular Ca2+ flux (RFU)				Fig.8 b	Reactive oxgen species (RFU)
	CTL	H-amy				CTL	H-amy
	4794.9	5537.06				1804.51	2147.89
	4301.36	4699.12				1805.55	2161.57
	4401.86	5078.79				1871.03	2164.24
	4305.55	4891.3				1844.67	2172.37
						1857.57	2173.05
						1903.92	2239.52
Fig.8 c	Mitochondarial membrane potential (RFU)				Fig.8 d	ATP( arbitary unit)				Fig.8 d	lactate production (ng/ul)
	CTL	H-amy				CTL	H-amy			CTL	H-amy	YC-1+H-amy
	488.755	476.72				47078.7	36089.8			13.5582	37.3389	9.4893
	546.356	412.6				39941.1	37191.5			18.6767	47.7484	7.07844
	535.544	407.609				35993	37640.9			40.9046	35.883	5.26704
	533.276	399.863				37544.2	31199.2			10.6297	42.8888	4.40438
	514.192	397.754				37041.7	35843.2			13.873	39.4573	6.40463
	585.798	375.985				36891.9	37491.1			33.7754	40.8184	6.78923
						36742.1	36592.3			13.3857	40.6185	7.01238
						45880.3	34591.7

## Sheet: Supplementary Fig. 1
Supplementary Fig. 1e			Positive cell number per mm^2
		CTL							HF
	CD3	12	8	7	15	7	9	17	46	39	57	16	16	33
	CD8	5	6	5	16	5	14	9	19	22	32	13	14	33
	CD68	18	10	13	30	10	22	28	12	26	40	30	43	56
	CD45	13	11	28	52	9	12	21	23	58	65	36	22	60

## Sheet: Supplementary Fig. 3
Supplementary Fig. 3
Early Apoptosis		CTL	6.25	12.5	25
(Annexin V+)		2.3	4.8	8.7	8.2
				H-amy
late Apoptosis		CTL	6.25	12.5	25
(Annexin V+ PI+)		6.2	7.6	13.4	15.4

[truncated: 5 more sheets: Supplementary Fig. 5, Supplementary Fig. 7, Supplementary Fig. 8, Supplementary Fig. 10, Supplementary Fig. 11]
